# Supplementary material for: Spatial-Temporal Variation and Driving Factors of Ecological Vulnerability in Nansi Lake Basin, China
Source: Int J Environ Res Public Health. 2023 Feb 1;20(3):2653. doi: 10.3390/ijerph20032653 (PMC9916223; doi:10.3390/ijerph20032653)
Supplement: Supplementary file 1 [file ijerph-20-02653-s001.zip]

Archive with 1 entries (1 files):
- ijerph-2024665-supplementary.pdf
